# Supplementary material for: Unravelling Hidden Trophic Interactions Among Sea Urchin Juveniles and Macroinvertebrates by DNA Amplification
Source: Mol Ecol. 2025 Nov 13;34(24):e70163. doi: 10.1111/mec.70163 (PMC12717973; doi:10.1111/mec.70163)
Supplement: Supplementary file 1 — Figure S1–S7: mec70163‐sup‐0003‐FigureS1–S7.zip. [file MEC-34-e70163-s002.zip]

Archive with 8 entries (7 files):
- mec70163-sup-0001-FigureS1-S7/
- mec70163-sup-0001-FigureS1-S7/FigureS1.pdf
- mec70163-sup-0001-FigureS1-S7/FigureS2.pdf
- mec70163-sup-0001-FigureS1-S7/FigureS3.pdf
- mec70163-sup-0001-FigureS1-S7/FigureS4.pdf
- mec70163-sup-0001-FigureS1-S7/FigureS5.pdf
- mec70163-sup-0001-FigureS1-S7/FigureS6.pdf
- mec70163-sup-0001-FigureS1-S7/FigureS7.pdf
