# Supplementary material for: Unravelling Hidden Trophic Interactions Among Sea Urchin Juveniles and Macroinvertebrates by DNA Amplification
Source: Mol Ecol. 2025 Nov 13;34(24):e70163. doi: 10.1111/mec.70163 (PMC12717973; doi:10.1111/mec.70163)
Supplement: Supplementary file 2 — Table S1–S6: mec70163‐sup‐0004‐TableS1–S6.zip. [file MEC-34-e70163-s001.zip]

Archive with 7 entries (6 files):
- mec70163-sup-0002-TableS1-S6/
- mec70163-sup-0002-TableS1-S6/TableS1.xlsx
- mec70163-sup-0002-TableS1-S6/TableS2.xlsx
- mec70163-sup-0002-TableS1-S6/TableS3.xlsx
- mec70163-sup-0002-TableS1-S6/TableS4.xlsx
- mec70163-sup-0002-TableS1-S6/TableS5.xlsx
- mec70163-sup-0002-TableS1-S6/TableS6.xlsx
