# Supplementary material for: Unravelling Hidden Trophic Interactions Among Sea Urchin Juveniles and Macroinvertebrates by DNA Amplification
Source: Mol Ecol. 2025 Nov 13;34(24):e70163. doi: 10.1111/mec.70163 (PMC12717973; doi:10.1111/mec.70163)
Supplement: Supplementary file 2 — Table S1–S6: mec70163‐sup‐0004‐TableS1–S6.zip. [file MEC-34-e70163-s001.zip › mec70163-sup-0002-TableS1-S6/TableS2.xlsx]

## Sheet: EG quality control
Table S2. Sequencing and data processing statistics for NGS analyses.
Unravelling hidden trophic interactions among sea urchin juveniles and microinvertebrates by DNA amplification
Alberto Sutera, Chiara Bonaviri, Francesco Di Trapani, Francesca La Bella, Vesna Macic, Olivera Marković, Bernat Hereu, Roberto De Michele
EG quality control
	Sample Name	Total Raw Reads	Total HQ Reads	HQ Bases (Q30)	GC Content	Mean Read Length (bp)	HQ Reads %
	408	238.97 K	238.97 K	0.822	0.418	274	1
	409	138.95 K	110.2 K	0.9066	0.4128	273	0.7931
	410	224.49 K	187.67 K	0.8889	0.412	270	0.836
	274	234.68 K	169.9 K	0.9067	0.4107	267	0.724
	264	232.46 K	232.46 K	0.863	0.412	276	1
	269	166.87 K	100.04 K	0.9361	0.4041	268	0.5995
	253	179.37 K	146.6 K	0.9186	0.3751	271	0.8173
	252	170.56 K	140.61 K	0.9167	0.3716	271	0.8244

## Sheet:  EG sequencing stats
Table S2. Sequencing and data processing statistics for NGS analyses.
Unravelling hidden trophic interactions among sea urchin juveniles and microinvertebrates by DNA amplification
Alberto Sutera, Chiara Bonaviri, Francesco Di Trapani, Francesca La Bella, Vesna Macic, Olivera Marković, Bernat Hereu, Roberto De Michele
EG sequencing statistics
	Sample Name	Total Read Pairs	Merged Read Pairs	Merging Rate	Mean Read Length
	408	119485	115995	0.9708	337
	409	55102	54595	0.9908	318
	410	93833	92833	0.9893	312
	274	84950	84314	0.9925	306
	264	116230	113786	0.979	339
	269	50020	49696	0.9935	306
	253	73302	72849	0.9938	316
	252	70307	69854	0.9936	316
	264	116230	113786	0.979	339

## Sheet: FROGS preprocess
Table S2. Sequencing and data processing statistics for NGS analyses.
Unravelling hidden trophic interactions among sea urchin juveniles and microinvertebrates by DNA amplification
Alberto Sutera, Chiara Bonaviri, Francesco Di Trapani, Francesca La Bella, Vesna Macic, Olivera Marković, Bernat Hereu, Roberto De Michele
FROGS preprocess
	Samples	before process	% kept	with expected length	without N
	408	115995	99.88	115851	115851
	409	92833	99.66	92522	92522
	410	54595	99.92	54549	54549
	274	84314	99.78	84127	84127
	264	113786	99.77	113529	113529
	269	49696	99.66	49529	49529
	253	72849	100	72849	72849
	252	69854	100	69853	69853

## Sheet: FROGS chimera
Table S2. Sequencing and data processing statistics for NGS analyses.
Unravelling hidden trophic interactions among sea urchin juveniles and microinvertebrates by DNA amplification
Alberto Sutera, Chiara Bonaviri, Francesco Di Trapani, Francesca La Bella, Vesna Macic, Olivera Marković, Bernat Hereu, Roberto De Michele
FROGS chimera
	Sample	Clusters kept	% Clusters kept	Cluster abundance kept	% Cluster abundance kept	Chimeric clusters removed	Chimeric abundance removed	Abundance of the most abundant chimera removed	Individual chimera detected	Individual chimera abundance detected	Abundance of the most abundant individual chimera detected
	408	7782	99.82	115837	99.99	14	14	1	14	14	1
	409	4499	99.96	92520	100	2	2	1	2	2	1
	410	5321	99.98	54548	100	1	1	1	1	1	1
	274	1993	99.1	84087	99.95	18	40	15	18	40	15
	264	8185	98.91	113428	99.91	90	101	10	90	101	10
	269	2118	98.37	49466	99.87	35	63	11	35	63	11
	253	4663	100	72849	100	0	0	0	0	0	0
	252	5102	99.43	69823	99.96	29	30	2	29	30	2

## Sheet: FROGS taxonomy
Table S2. Sequencing and data processing statistics for NGS analyses.
Unravelling hidden trophic interactions among sea urchin juveniles and microinvertebrates by DNA amplification
Alberto Sutera, Chiara Bonaviri, Francesco Di Trapani, Francesca La Bella, Vesna Macic, Olivera Marković, Bernat Hereu, Roberto De Michele
FROGS taxonomy
	Samples	Nb domain	Nb phylum	Nb class	Nb order	Nb family	Nb genus	Nb species	Nb asv	Nb sequences
	408	1	8	19	30	52	55	55	7757	115816
	409	1	3	4	6	13	16	16	4473	92520
	410	1	8	16	24	41	43	44	5307	54548
	274	1	8	17	24	47	50	53	1993	84087
	264	1	10	16	25	39	41	44	8185	113428
	269	1	8	11	23	40	45	49	2118	49466
	253	1	8	9	11	32	39	51	4663	72849
	252	1	7	10	11	33	40	55	5101	69823

## Sheet: FROGS affiliation
Table S2. Sequencing and data processing statistics for NGS analyses.
Unravelling hidden trophic interactions among sea urchin juveniles and microinvertebrates by DNA amplification
Alberto Sutera, Chiara Bonaviri, Francesco Di Trapani, Francesca La Bella, Vesna Macic, Olivera Marković, Bernat Hereu, Roberto De Michele
FROGS affiliation
	Sample	Nb OTUs	% OTUs affiliated by blast	Nb seq	% seq affiliated by blast
	408	7782	99	115837	100
	409	4499	99	92520	100
	410	5321	97	54548	99
	274	1993	96	84087	100
	264	8185	99	113428	100
	269	2118	86	49466	91
	253	4663	100	72849	100
	252	5102	100	69823	100
