# Supplementary material for: Unravelling Hidden Trophic Interactions Among Sea Urchin Juveniles and Macroinvertebrates by DNA Amplification
Source: Mol Ecol. 2025 Nov 13;34(24):e70163. doi: 10.1111/mec.70163 (PMC12717973; doi:10.1111/mec.70163)
Supplement: Supplementary file 2 — Table S1–S6: mec70163‐sup‐0004‐TableS1–S6.zip. [file MEC-34-e70163-s001.zip › mec70163-sup-0002-TableS1-S6/TableS3.xlsx]

## Sheet: microscopy vs. COI1
Table S3. Statistical analyses
Unravelling hidden trophic interactions among sea urchin juveniles and microinvertebrates by DNA amplification
Alberto Sutera, Chiara Bonaviri, Francesco Di Trapani, Francesca La Bella, Vesna Macic, Olivera Marković, Bernat Hereu, Roberto De Michele
	Statistical tests of identification by microscopy vs. barcoding
	Class	# microscope	# COI
	Gastropoda	15	15
	Malacostraca	145	134
	Ophiuroidea	105	103
	Polychaeta	83	83
	Sipuncula	12	12
	Bacteria		3
	ND		10
	tot	360	360
	Kruskal-Wallis Test					TUKEY HSD/KRAMER			alpha	0.05
						group	mean	n	ss	df	q-crit
		# microscope	# COI			# microscope	72	5	13388
	median	83	15			# COI	51.4286	7	17417.7
	rank sum	38.5	39.5					12	30805.7	10	3.151
	count	5	7	12		Q TEST
	r^2/n	296.45	222.893	519.343		group 1	group 2	mean	std err	q-stat	lower	upper	p-value	mean-crit	Cohen d
	H-stat			0.949451		# microscope	# COI	20.5714	22.9804	0.895173	-51.8398	92.9826	0.540949	72.4112	0.370637
	H-ties			0.959515
	df			1		Pairwise Mann-Whitney tests
	p-value			0.327309
	alpha			0.05		group 1	group 2	p-value	U-stat	mean
	sig			no		# microscope	# COI	0.369228	11.5	20.5714
	Families:
	COI Class	COI Family	# COI	# microscope
	Gastropoda	Gastropoda ND		4
	Gastropoda	Cerithiidae	1	9
	Gastropoda	Conidae	1
	Gastropoda	Muricidae	3	2
	Gastropoda	Nassariidae	1
	Gastropoda	Rissoidae	8
	Gastropoda	Tudiclidae	1
	Malacostraca	Malacostraca ND		39
	Malacostraca	Alpheidae	17	15
	Malacostraca	Ampithoidae	17
	Malacostraca	Bythograeidae	1
	Malacostraca	Calcinidae		2
	Malacostraca	Diogenidae	30	34
	Malacostraca	Epialtidae	4
	Malacostraca	Euryleptidae	1
	Malacostraca	Galatheidae	7	7
	Malacostraca	Idoteidae		2
	Malacostraca	Inachidae	10	8
	Malacostraca	Majoidea	1	3
	Malacostraca	Paguridae	33	29
	Malacostraca	Pilumnidae	9	3
	Malacostraca	Polybiidae	1
	Malacostraca	Porcellanidae	1	1
	Malacostraca	Xanthidae	2	2
	Ophiuroidea	Amphiuridae	33	23
	Ophiuroidea	Ophiodermatidae	5	5
	Ophiuroidea	Ophiotrichidae	64	46
	Ophiuroidea	Ophiuroidea ND	1	31
	Polychaeta	Eunicidae	12
	Polychaeta	Lumbrineridae	1
	Polychaeta	Nereididae	29	1
	Polychaeta	Oenonidae	2
	Polychaeta	Phyllodocidae	1
	Polychaeta	Polychaeta ND		64
	Polychaeta	Polynoidae	20
	Polychaeta	Terebellidae	18	18
	Sipuncula	Phascolosomatidae	12
	Sipuncula	Sipuncula ND		12
	tot		347	360
	Kruskal-Wallis Test					TUKEY HSD/KRAMER			alpha	0.05
						group	mean	n	ss	df	q-crit
		tot COI	tot micro			tot COI	10.8438	32	6206.22
	median	4.5	8			tot micro	15.6522	23	6549.22
	rank sum	805	735					55	12755.4	53	2.8364
	count	32	23	55		Q TEST
	r^2/n	20250.8	23488	43738.8		group 1	group 2	mean	std err	q-stat	lower	upper	p-value	mean-crit	Cohen d
	H-stat			2.41101		tot COI	tot micro	4.80842	2.99873	1.60349	-3.69716	13.314	0.261966	8.50558	0.309951
	H-ties			2.45601
	df			1		Pairwise Mann-Whitney tests
	p-value			0.117075
	alpha			0.05		group 1	group 2	p-value	U-stat	mean
	sig			no		tot COI	tot micro	0.119101	277	4.80842

## Sheet: positive vs. loci
Table S3. Statistical analyses
Unravelling hidden trophic interactions among sea urchin juveniles and microinvertebrates by DNA amplification
Alberto Sutera, Chiara Bonaviri, Francesco Di Trapani, Francesca La Bella, Vesna Macic, Olivera Marković, Bernat Hereu, Roberto De Michele
	Statistical tests of positive samples among loci
		16S	cytB-A	COI-B	COI-C	CYTB-C
	# positive	149	121	52	95	64
	# negative	201	229	298	255	286
	total	350	350	350	350	350
	Chi-Square Test of the positive samples among all urchin primers
		chi-sq	p-value	sig
	Pearson's	91.6702	5.81613e-19	yes
	Max likelihood	92.9128	3.1662e-19	yes
	Chi-Square Test of the positive samples for pairwise comparisons between urchin primers
	16S/CYTb-A					16S/COI-B
		chi-sq	p-value	sig			chi-sq	p-value	sig
	Pearson's	4.72696	0.0296933	yes		Pearson's	65.6667	5.34017e-16	yes
	Max likelihood	4.73348	0.029581	yes		Max likelihood	67.7982	1.81112e-16	yes
	16S/COI-C					16S/CYTb-C
		chi-sq	p-value	sig			chi-sq	p-value	sig
	Pearson's	18.3456	1.84248e-05	yes		Pearson's	48.7559	2.89883e-12	yes
	Max likelihood	18.4601	1.73498e-05	yes		Max likelihood	49.7953	1.70656e-12	yes
	CYTb-A/COI-B					CYTb-A/COI-C
		chi-sq	p-value	sig			chi-sq	p-value	sig
	Pearson's	36.5544	1.48465e-09	yes		Pearson's	4.52632	0.0333772	yes
	Max likelihood	37.3608	9.81738e-10	yes		Max likelihood	4.5346	0.0332163	yes
	CYTb-A/CYTb-C
		chi-sq	p-value	sig
	Pearson's	23.8709	1.03017e-06	yes
	Max likelihood	24.1728	8.8066e-07	yes
	COI-B/COI-C					COI-B/CYTb-C
		chi-sq	p-value	sig			chi-sq	p-value	sig
	Pearson's	15.9218	6.60136e-05	yes		Pearson's	1.48795	0.222534	no
	Max likelihood	16.111	5.97359e-05	yes		Max likelihood	1.4902	0.222186	no
	COI-C/CYTb-C
		chi-sq	p-value	sig
	Pearson's	7.82037	0.00516608	yes
	Max likelihood	7.86022	0.00505341	yes

## Sheet: positive vs. Taxa, 5 loci
Table S3. Statistical analyses
Unravelling hidden trophic interactions among sea urchin juveniles and microinvertebrates by DNA amplification
Alberto Sutera, Chiara Bonaviri, Francesco Di Trapani, Francesca La Bella, Vesna Macic, Olivera Marković, Bernat Hereu, Roberto De Michele
Chi-Square Test of the positive samples (all 5 loci) vs. the taxonomic groups
Classes:
	Observed Values
		Gastropoda	Malacostraca	Ophiuroidea	Polychaeta	Sipuncula	Total
	all positive	0	11	10	8	2	31
	negative	15	125	93	75	10	318
	Total	15	136	103	83	12	349
	Expected Values
		Gastropoda	Malacostraca	Ophiuroidea	Polychaeta	Sipuncula	Total
	all positive	1.33238	12.0802	9.149	7.37249	1.0659	31
	negative	13.6676	123.92	93.851	75.6275	10.9341	318
	Total	15	136	103	83	12	349
	Chi-Square Test
	SUMMARY		Alpha	0.05
	Count	Rows	Cols	df
	349	2	5	4
	CHI-SQUARE
		chi-sq	p-value	x-crit	sig	Cramer V
	Pearson's	2.61216	0.624671	9.48773	no	0.0865141
	Max likelihood	3.77262	0.437651	9.48773	no	0.10397
Families:
	Observed Values
		Cerithiidae	Conidae	Muricidae	Nassariidae	Rissoidae	Tudiclidae	Alpheidae	Ampithoidae
	all positive	0	0	0	0	0	0	2	2
	negative	1	1	3	1	8	1	15	15
	Total	1	1	3	1	8	1	17	17
		Bythograeidae	Diogenidae	Epialtidae	Euryleptidae	Galatheidae	Idoteidae	Inachidae	Majoidea
	all positive	0	0	1	0	3	1	0	0
	negative	1	30	3	1	4	0	11	1
	Total	1	30	4	1	7	1	11	1
		Paguridae	Pilumnidae	Polybiidae	Porcellanidae	Xanthidae	Amphiuridae	Ophiodermatidae	Ophiotrichidae
	all positive	0	2	0	0	0	3	0	7
	negative	33	7	1	1	2	31	5	57
	Total	33	9	1	1	2	34	5	64
		Eunicidae	Lumbrineridae	Nereididae	Oenonidae	Phyllodocidae	Polynoidae	Terebellidae	Phascolosomatidae	Total
	all positive	0	0	0	0	0	4	4	2	31
	negative	12	1	29	2	1	16	14	10	318
	Total	12	1	29	2	1	20	18	12	349
	Expected Values
		Cerithiidae	Conidae	Muricidae	Nassariidae	Rissoidae	Tudiclidae	Alpheidae	Ampithoidae
	all positive	0.0888252	0.0888252	0.266476	0.0888252	0.710602	0.0888252	1.51003	1.51003
	negative	0.911175	0.911175	2.73352	0.911175	7.2894	0.911175	15.49	15.49
	Total	1	1	3	1	8	1	17	17
		Bythograeidae	Diogenidae	Epialtidae	Euryleptidae	Galatheidae	Idoteidae	Inachidae	Majoidea
	all positive	0.0888252	2.66476	0.355301	0.0888252	0.621777	0.0888252	0.977077	0.0888252
	negative	0.911175	27.3352	3.6447	0.911175	6.37822	0.911175	10.0229	0.911175
	Total	1	30	4	1	7	1	11	1
		Paguridae	Pilumnidae	Polybiidae	Porcellanidae	Xanthidae	Amphiuridae	Ophiodermatidae	Ophiotrichidae
	all positive	2.93123	0.799427	0.0888252	0.0888252	0.17765	3.02006	0.444126	5.68481
	negative	30.0688	8.20057	0.911175	0.911175	1.82235	30.9799	4.55587	58.3152
	Total	33	9	1	1	2	34	5	64
		Eunicidae	Lumbrineridae	Nereididae	Oenonidae	Phyllodocidae	Polynoidae	Terebellidae	Phascolosomatidae	Total
	all positive	1.0659	0.0888252	2.57593	0.17765	0.0888252	1.7765	1.59885	1.0659	31
	negative	10.9341	0.911175	26.4241	1.82235	0.911175	18.2235	16.4011	10.9341	318
	Total	12	1	29	2	1	20	18	12	349
	Chi-Square Test
	SUMMARY		Alpha	0.05
	Count	Rows	Cols	df
	349	2	32	31
	CHI-SQUARE
		chi-sq	p-value	x-crit	sig	Cramer V
	Pearson's	46.3298	0.0377782	44.9853	yes	0.364349
	Max likelihood	46.6648	0.0351767	44.9853	yes	0.365664

## Sheet: positive vs. Taxa, 3 loci
Table S3. Statistical analyses
Unravelling hidden trophic interactions among sea urchin juveniles and microinvertebrates by DNA amplification
Alberto Sutera, Chiara Bonaviri, Francesco Di Trapani, Francesca La Bella, Vesna Macic, Olivera Marković, Bernat Hereu, Roberto De Michele
Chi-Square Test of the positive samples (16S+CYTb-A+COI-C) vs. the taxonomic groups
Classes:
	Observed Values
		Gastropoda	Malacostraca	Ophiuroidea	Polychaeta	Sipuncula	Total
	positive to 16S, CYTb-A and COI-C	0	21	22	15	2	60
	negative	15	115	81	68	10	289
	Total	15	136	103	83	12	349
	Expected Values
		Gastropoda	Malacostraca	Ophiuroidea	Polychaeta	Sipuncula	Total
	positive to 16S, CYTb-A and COI-C	2.5788	23.3811	17.7077	14.2693	2.06304	60
	negative	12.4212	112.619	85.2923	68.7307	9.93696	289
	Total	15	136	103	83	12	349
	Chi-Square Test
	SUMMARY		Alpha	0.05
	Count	Rows	Cols	df
	349	2	5	4
	CHI-SQUARE
		chi-sq	p-value	x-crit	sig	Cramer V
	Pearson's	4.71095	0.318262	9.48773	no	0.116183
	Max likelihood	7.19243	0.126062	9.48773	no	0.143557
Families:
	Observed Values
		Cerithiidae	Conidae	Muricidae	Nassariidae	Rissoidae	Tudiclidae	Alpheidae	Ampithoidae
	positive to 16S, CYTb-A and COI-C	0	0	0	0	0	0	4	4
	negative	1	1	3	1	8	1	13	13
	Total	1	1	3	1	8	1	17	17
		Bythograeidae	Diogenidae	Epialtidae	Euryleptidae	Galatheidae	Idoteidae	Inachidae	Majoidea
	positive to 16S, CYTb-A and COI-C	0	3	1	0	3	1	1	1
	negative	1	27	3	1	4	0	10	0
	Total	1	30	4	1	7	1	11	1
		Paguridae	Pilumnidae	Polybiidae	Porcellanidae	Xanthidae	Amphiuridae	Ophiodermatidae	Ophiotrichidae
	positive to 16S, CYTb-A and COI-C	0	3	0	0	0	7	0	15
	negative	33	6	1	1	2	27	5	49
	Total	33	9	1	1	2	34	5	64
		Eunicidae	Lumbrineridae	Nereididae	Oenonidae	Phyllodocidae	Polynoidae	Terebellidae	Phascolosomatidae	Total
	positive to 16S, CYTb-A and COI-C	1	0	1	0	0	4	9	2	60
	negative	11	1	28	2	1	16	9	10	289
	Total	12	1	29	2	1	20	18	12	349
	Expected Values
		Cerithiidae	Conidae	Muricidae	Nassariidae	Rissoidae	Tudiclidae	Alpheidae	Ampithoidae
	positive to 16S, CYTb-A and COI-C	0.17192	0.17192	0.515759	0.17192	1.37536	0.17192	2.92264	2.92264
	negative	0.82808	0.82808	2.48424	0.82808	6.62464	0.82808	14.0774	14.0774
	Total	1	1	3	1	8	1	17	17
		Bythograeidae	Diogenidae	Epialtidae	Euryleptidae	Galatheidae	Idoteidae	Inachidae	Majoidea
	positive to 16S, CYTb-A and COI-C	0.17192	5.15759	0.687679	0.17192	1.20344	0.17192	1.89112	0.17192
	negative	0.82808	24.8424	3.31232	0.82808	5.79656	0.82808	9.10888	0.82808
	Total	1	30	4	1	7	1	11	1
		Paguridae	Pilumnidae	Polybiidae	Porcellanidae	Xanthidae	Amphiuridae	Ophiodermatidae	Ophiotrichidae
	positive to 16S, CYTb-A and COI-C	5.67335	1.54728	0.17192	0.17192	0.34384	5.84527	0.859599	11.0029
	negative	27.3266	7.45272	0.82808	0.82808	1.65616	28.1547	4.1404	52.9971
	Total	33	9	1	1	2	34	5	64
		Eunicidae	Lumbrineridae	Nereididae	Oenonidae	Phyllodocidae	Polynoidae	Terebellidae	Phascolosomatidae	Total
	positive to 16S, CYTb-A and COI-C	2.06304	0.17192	4.98567	0.34384	0.17192	3.4384	3.09456	2.06304	60
	negative	9.93696	0.82808	24.0143	1.65616	0.82808	16.5616	14.9054	9.93696	289
	Total	12	1	29	2	1	20	18	12	349
	Chi-Square Test
	SUMMARY		Alpha	0.05
	Count	Rows	Cols	df
	349	2	32	31
	CHI-SQUARE
		chi-sq	p-value	x-crit	sig	Cramer V
	Pearson's	50.587	0.0146245	44.9853	yes	0.380721
	Max likelihood	55.8618	0.00401929	44.9853	yes	0.400078
