# Supplementary material for: Unravelling Hidden Trophic Interactions Among Sea Urchin Juveniles and Macroinvertebrates by DNA Amplification
Source: Mol Ecol. 2025 Nov 13;34(24):e70163. doi: 10.1111/mec.70163 (PMC12717973; doi:10.1111/mec.70163)
Supplement: Supplementary file 2 — Table S1–S6: mec70163‐sup‐0004‐TableS1–S6.zip. [file MEC-34-e70163-s001.zip › mec70163-sup-0002-TableS1-S6/TableS4.xlsx]

## Sheet: Foglio1
Table S4. List of collected sea urchin juveniles.
Unravelling hidden trophic interactions among sea urchin juveniles and microinvertebrates by DNA amplification
Alberto Sutera, Chiara Bonaviri, Francesco Di Trapani, Francesca La Bella, Vesna Macic, Olivera Marković, Bernat Hereu, Roberto De Michele
	§Size measured as body disk diameter.
	Sample code	Collection site	Collection date	Size§	COI1 identification	% identity	COI1 sequence
	1	Montgrí Massif	13/07/2017	Ø≤1	Paracentrotus lividus	98.4	AAAGGAAATAAATGGTTTGAAACAGAAATTGGGGTCTCCTCCTCCTGCTGGGTCGAAAAATGTTGTGTTAATTTTACGGTCTGTTAGAAGCATAGTAATCGCTCCTGCTAGTACTGGTAGAGAAAGAAGAAGTAGGAATGCTGTAACAAAAACGGATCAAACAAACAAAGGTAGTCGGTCAAAAGACATTCCCGGCGTTCGCATATTAATAATTGTGGTTATAAAGTTAATTGAGGCTAGGATAGAAGAGGCACCCGCAAGATGGAGTGAGAAAATTGCTAAGTCTACTGAGCCTCCTGCGTGGGCAATTTTTCTGGAGAGAGGGGGGTATATGGTCCATCCTGTCCCGGCTCCTCTTTCTACTCCTGCTGAGGCTAGAAGCAAAATAAAAGAAGGGGG…
	2	Montgrí Massif	13/07/2017	Ø≤1	Paracentrotus lividus	98.82	AAGGGAATAAATGTTTGAAACAGAATTGGGGTCTCCTCCTCCTGCTGGGTCAAAAAATGTTGTGTTAATTTTACGGTCTGTTAGAAGCATAGTAATCGCTCCTGCTAGTACTGGTAGAGAAAGAAGAAGTAGGAATGCTGTAACAAAAACGGATCAAACAAACAAAGGTAGTCGGTCGAAAGACATTCCCGGCGTTCGCATATTAATAATTGTGGTTATAAAGTTAATTGAGGCTAGGATAGAAGAGGCACCCGCAAGATGGAGTGAGAAAATTGCTAAGTCTACTGAGCCTCCTGCGTGGGCAATTTTTCTGGAGAGAGGGGGGTATATGGTTCATCCTGTCCCGGCTCCTCTTTCTACTCCTGCTGAGGCTAGAAGCAAAATAAAAGAAGGGGGTAT…
	3	Montgrí Massif	13/07/2017	Ø≤1	Paracentrotus lividus	99.26	AAAGGAATAAATGTTGAAACAGAAATTGGGGTCTCCTCCTCCTGCTGGGTCGAAAAATGTTGTGTTAATTTTACGGTCTGTTAGAAGCATAGTAATCGCTCCTGCTAGTACTGGTAGAGAAAGAAGAAGTAGGAATGCTGTAACAAAAACGGACCAAACAAACAAAGGTAGTCGGTCAAAAGACATTCCCGGCGTTCGCATATTAATAATTGTGGTTATAAAGTTAATTGAGGCTAGGATAGAAGAGGCACCCGCAAGATGGAGTGAGAAAATTGCTAAGTCTACTGAGCCTCCTGCGTGGGCAATTTTTCTGGAGAGAGGGGGGTATATGGTTCATCCTGTCCCGGCTCCTCTTTCTACTCCTGCTGAGGCTAGAAGCAAAATAAAAGAAGGGGGGAT…
	4	Falaguer	14/07/2017	Ø≤1	Paracentrotus lividus	98.18	CCCATTGCCCGGGAATGTCTAGACCTGAAGCAGGCATGGGTAGGAACTGCAATGAGAGTAATTATCCGAGCCGAACTAGCACAACCAGGGTCTTTATTGAAAGATGACCAAATTTACAAAGTAGTAGTTACTGCACACGCACTAGTAATGATTTTTTTTATGGTAATGCCAATTATGATAGGAGGATTTGGAAACTGACTTATCCCACTAATGATTGGAGCACCAGATATGGCCTTCCCCCGAATGAACAATATGAGATTCTGGTTAATACCCCCTTCTTTTATTTTGCTTCTAGCCTCAGCAGGAGTAGAAAGAGGAGCCGGGACAGGATGAACCATATACCCCCCTCTCTCCAGAAAAATTGCCCACGCAGGAGGCTCAGTAGACTTAGCAATTTTC…
	5	Falaguer	14/07/2017	Ø≤1	Paracentrotus lividus	99.69	ACAACCAGGGTCTTTATTGAAAGATGACCAAATTTACAAAGTAGTAGTTACTGCACACGCACTAGTAATGATTTTTTTTA
	6	Falaguer	14/07/2017	Ø≤1	Paracentrotus lividus	98.26	TGGTAATGCCAATTATGATAGGAGGATTTGGAAACTGACTTATCCCACTAATGATTGGAGCACCAGATATGGCCTTCCCC
	7	Falaguer	14/07/2017	Ø≤1	Paracentrotus lividus	99.41	CGAATGAACAATATGAGATTCTGGTTAATACCCCCTTCTTTTATTTTGCTTCTAGCCTCAGCAGGAGTAGAAAGAGGAGC
	8	Morisca	15/07/2017	Ø≤1	Paracentrotus lividus	92.07	CGGGACAGGATGAACCATATACCCCCCTCTCTCCAGAAAAATTGCCCACGCAGGAGGCTCAGTAGACTTAGCAATTTTCT
	9	Molinet (N)	15/07/2017	Ø≤1	Paracentrotus lividus	98.82	CACTCCATCTTGCGGGTGCCTCTTCTATCCTAGCCTCAATTAACTTTATAACCACAATTATTAATATGCGAACGCCGGGA
	10	Falaguer	20/07/2017	Ø≤1	Paracentrotus lividus	99.26	ATGTCTTTCGACCGACTACCTTTGTTTGTTTGATCCGTTTTTGTTACAGCATTCCTACTTCTTCTTTCTCTACCAGTACT
	11	Falaguer	20/07/2017	Ø≤1	Pseudoalteromonas sp	79.74	CCCCTTTGCCCTTGAAGTTCCAAAATGATGCTTGTTATAATTGGGAGCTGCGATGGCAGTGGTTGATCCGAGCCTGAGCTTTTCCAACCCAGGTCTGCTACTTGTCGAATCCTCACTTTTTTAACCAAATGACCACCGCTACCTGGACTAGATCTGGTTGTTTGGATGTGTTAGGCCTGCCTTTACTGAATAGGTCAAATGTGAGTTGCCCCTGATGAGTGTGGCACCTCGATATGTGCTTTGCCCCCGAAGAGAAACTGATAATTTCTGTGATTCTACCTTTCCGCCTTTTTAATCCTGTTCTACTTCTCTTGCATGATGCACTGAAGAGTGGCCCTGCACTTCGATGAACACTTTTTATGCCTCTCTGCCGACTACTTGCCCAAACGAGAAGACCGC…
	12	Falaguer	20/07/2017	Ø≤1	Paracentrotus lividus	98.33	CCCAATGGTACCTTAAGGTCTGACCTGAGCAGGCATGGGTAGGAACTGCAATGAGAGTAATTATCCGAGCCGAACTAGCACAACCAGGGTCTTTATTGAAAGATGACCAAATTTACAAAGTAGTAGTTACTGCACACGCACTAGTAATGATTTTTTTTATGGTAATGCCAATTATGATAGGAGGATTTGGAAACTGACTTATCCCACTAATGATTGGAGCACCAGATATGGCCTTCCCCCGAATGAACAATATGAGATTCTGGTTAATACCCCCTTCTTTTATTTTGCTTCTAGCCTCAGCAGGAGTAGAAAGAGGAGCCGGGACAGGATGAACCATATACCCCCCTCTCTCCAGAAAAATTGCCCACGCAGGAGGCTCAGTAGACTTAGCAATTTTCT…
	13	Falaguer	20/07/2017	Ø≤1	Paracentrotus lividus	99.41	CAACCAGGGTCTTTATTGAAAGATGACCAAATTTACAAAGTAGTAGTTACTGCACACGCACTAGTAATGATTTTTTTTAT
	14	Falaguer	20/07/2017	Ø≤1	Paracentrotus lividus	99.25	CCCAATATTATTTTGGGTGCCTGAGCAGGCATGGGTAGGAACTGCAATGAGAGTAATTATCCGAGCCGAACTAGCACAACCAGGGTCTTTATTGAAAGACGACCAAATTTACAAAGTAGTAGTTACTGCACACGCACTAGTAATGATTTTTTTTATGGTAATGCCAATTATGATAGGAGGATTTGGAAACTGACTTATCCCACTAATGATTGGAGCACCAGATATGGCCTTCCCCCGAATGAACAATATGAGATTCTGGTTAATCCCCCCTTCTTTTATTTTGCTTCTAGCCTCAGCAGGAGTAGAAAGAGGAGCCGGGACAGGATGAACCATATACCCCCCTCTCTCCAGAAAAATTGCCCACGCAGGAGGCTCAGTAGACTTAGCAATTTTCTCACT…
	15	Falaguer	20/07/2017	Ø≤1	Paracentrotus lividus	95.99	GAATGAACAATATGAGATTCTGGTTAATACCCCCTTCTTTTATTTTGCTTCTAGCCTCAGCAGGAGTAGAAAGAGGAGCC
	16	Falaguer	20/07/2017	Ø≤1	Paracentrotus lividus	99.26	GGGACAGGATGAACCATATACCCCCCTCTCTCCAGAAAAATTGCCCACGCAGGAGGCTCAGTAGACTTAGCAATTTTCTC
	17	Falaguer	20/07/2017	Ø≤1	Paracentrotus lividus	94.59	ACTCCATCTTGCGGGTGCCTCTTCTATCCTAGCCTCAATTAACTTTATAACCACAATTATTAATATGCGAACGCCGGGAA
	18	Falaguer	20/07/2017	Ø≤1	Paracentrotus lividus	98.61	TGTCTTTCGACCGACTACCTTTGTTTGTTTGATCCGTTTTTGTTACAGCATTCCTACTTCTTCTTTCTCTACCAGTACTA
	19	Falaguer	20/07/2017	Ø≤1	Paracentrotus lividus	98.05	CCCAATATTATTTTTGGGTGCCTGAAGCAGGAATGGTAGGAACTGCAATGAGAGTAATTATCCGAGCCGAACTAGCACAACCAGGGTCTTTATTGAAAGATGACCAAATTTACAAAGTAGTAGTTACTGCACACGCACTAGTAATGATTTTTTTTATGGTAATGCCAATTATGATAGGAGGATTTGGAAACTGACTTATCCCACTAATGATTGGAGCACCAGATATGGCCTTCCCCCGAATGAACAATATGAGATTCTGGTTAATACCCCCTTCTTTTATTTTGCTTCTAGCCTCAGCAGGAGTAGAAAGAGGAGCCGGGACAGGATGAACCATATACCCCCCTCTCTCCAGAAAAATTGCCCACGCAGGAGGCTCAGTAGACTTAGCAATTTTCTCAC…
	20	Falaguer	20/07/2017	Ø≤1	Paracentrotus lividus	99.09	CCCATTGCACGGAAGGCGAAGCCTGAGCAGGCATGGGTAGGAACTGCAATGAGAGTAATTATCCGAGCCGAACTAGCACAACCAGGGTCTTTATTGAAAGACGACCAAATTTACAAAGTAGTAGTTACTGCACACGCACTAGTAATGATTTTTTTTATGGTAATGCCAATTATGATAGGAGGATTTGGAAACTGACTTATCCCACTAATGATTGGAGCACCAGATATGGCCTTCCCCCGAATGAACAATATGAGATTCTGGTTAATCCCCCCTTCTTTTATTTTGCTTCTAGCCTCAGCAGGAGTAGAAAGAGGAGCCGGGACAGGATGAACCATATACCCCCCTCTCTCCAGAAAAATTGCCCACGCAGGAGGCTCAGTAGACTTAGCAATTTTCTCA…
	21	Falaguer	20/07/2017	Ø≤1	Paracentrotus lividus	99.53	NGGNNRNCTGAGCAGGCATGGTAGGAACTGCAATGAGAGTAATTATCCGAGCCGAACTAGCACARCCAGGGTCTTTATTGAAAGACGACCAAATTTACAAAGTAGTAGTTACTGCACACGCACTAGTAATGATTTTTTTTATGGTAATGCCAATTATGATAGGAGGATTTGGAAACTGACTTATTCCACTAATGATTGGAGCACCAGATATGGCCTTCCCCCGAATGAACAATATGAGATTCTGGTTAATCCCCCCTTCTTTTATTTTGCTTCTAGCCTCAGCAGGAGTAGAAAGAGGAGCCGGGACAGGATGAACCATATACCCCCCTCTCTCCAGAAAAATTGCCCACGCAGGAGGCTCAGTAGACTTAGCAATTTTCTCACTCCATCTTGCGGGTG…
	22	Falaguer	20/07/2017	Ø≤1	Paracentrotus lividus	99.53	NRNNTGNGCAGGCATGGNTAGGAACTGCAATGAGAGTAATTATCCGAGCCGAACTAGCACAACCAGGGTCTTTATTGAAAGACGACCAAATTTACAAAGTAGTAGTTACTGCACACGCACTAGTAATGATTTTTTTTATGGTAATGCCAATTATGATAGGAGGATTTGGAAACTGACTTATCCCACTAATGATTGGAGCACCAGATATGGCCTTCCCCCGAATGAACAATATGAGATTCTGGTTAATCCCCCCTTCTTTTATTTTGCTTCTAGCCTCAGCAGGAGTAGAAAGAGGAGCCGGGACAGGATGAACCATATACCCCCCTCTCTCCAGAAAAATTGCCCACGCAGGAGGCTCAGTAGACTTAGCAATTTTCTCACTCCATCTTGCGGGTGCCT…
	23	Falaguer	20/07/2017	Ø≤1	Paracentrotus lividus	99.84	GGNNRNNTGAGCAGGCATGGNTAGGAACTGCAATGAGAGTAATTATCCGAGCCGAACTAGCACAACCAGGGTCTTTATTGAAAGACGACCAAATTTACAAAGTAGTAGTTACTGCACACGCACTAGTAATGATTTTTTTTATGGTAATGCCAATTATGATAGGAGGATTTGGAAACTGACTTATCCCACTAATGATTGGAGCACCAGATATGGCCTTCCCCCGAATGAACAATATGAGATTCTGGTTAATCCCCCCTTCTTTTATTTTGCTTCTAGCCTCAGCAGGAGTAGAAAGAGGAGCCGGGACAGGATGAACCATATACCCCCCTCTCTCCAGAAAAATTGCCCACGCAGGAGGCTCAGTAGACTTAGCAATTTTCTCACTCCATCTTGCGGGTG…
	24	Falaguer	20/07/2017	Ø≤1	Paracentrotus lividus	98.97	AAAGGAATAAATAGTTTGAAACAGGAAATTAGGGTCTCCTCCTCCTGCTGGGTCGAAAAATGTTGTGTTAATTTTACGGTCTGTTAGAAGCATAGTAATCGCTCCTGCTAGTACTGGTAGAGAAAGAAGAAGTAGGAATGCTGTAACAAAAACGGACCAAACAAACAAAGGTAGTCGGTCAAAAGACATTCCCGGCGTTCGCATATTAATAATTGTGGTTATAAAGTTAATTGAGGCTAGGATAGAAGAGGCACCCGCAAGATGGAGTGAGAAAATTGCTAAGTCTACTGAGCCTCCTGCGTGGGCAATTTTTCTGGAGAGAGGGGGGTATATGGTTCATCCTGTCCCGGCTCCTCTTTCTACTCCTGCTGAGGCTAGAAGCAAAATAAAAGAAGGGGG…
	25	Falaguer	20/07/2017	Ø≤1	Paracentrotus lividus	99.68	NNNTGNNCAGGCATGGTAGGAACTGCAATGAGAGTAATTATCCGAGCCGAACTAGCACARCCAGGGTCTTTATTGAAAGACGACCAAATTTACAAAGTAGTAGTTACTGCACACGCACTAGTAATGATTTTTTTTATGGTAATGCCAATTATGATAGGAGGATTTGGAAACTGACTTATTCCACTAATGATTGGAGCACCAGATATGGCCTTCCCCCGAATGAACAATATGAGATTCTGGTTAATCCCCCCTTCTTTTATTTTGCTTCTAGCCTCAGCAGGAGTAGAAAGAGGAGCCGGGACAGGATGAACCATATACCCCCCTCTCTCCAGAAAAATTGCCCACGCAGGAGGCTCAGTAGACTTAGCAATTTTCTCACTCCATCTTGCGGGTGCCTCT…
	29	Ferranelles	24/07/2017	Ø≤1	Paracentrotus lividus	98.9	WWNNNTTTTTGGNNRNCTGANCAGGCATGGNTAGGAACTGCAATGAGAGTAATTATCCGAGCCGAACTAGCACAACCAGGGTCTTTATTGAAAGATGACCAAATTTACAAAGTAGTAGTTACTGCACACGCACTAGTAATGATTTTTTTTATGGTAATGCCAATTATGATAGGAGGATTTGGAAACTGACTTATCCCACTAATGATTGGAGCACCAGATATGGCCTTCCCCCGAATGAACAATATGAGATTCTGGTTAATACCCCCTTCTTTTATTTTGCTTCTAGCCTCAGCAGGAGTAGAAAGAGGAGCCGGGACAGGATGAACCATATACCCCCCTCTCTCCAGAAAAATTGCCCACGCAGGAGGCTCAGTAGACTTAGCAATTTTCTCACTCCAT…
	30	Ferranelles	24/07/2017	Ø≤1	Paracentrotus lividus	98.82	AAAGGAATAAATGTTTGAAACAGAATTGGGGTCTCCTCCTCCTGCTGGGTCAAAAAATGTTGTGTTAATTTTACGGTCTGTTAGAAGCATAGTAATCGCTCCTGCTAGTACTGGTAGAGAAAGAAGAAGTAGGAATGCTGTAACAAAAACGGATCAAACAAACAAAGGTAGTCGGTCGAAAGACATTCCCGGCGTTCGCATATTAATAATTGTGGTTATAAAGTTAATTGAGGCTAGGATAGAAGAGGCACCCGCAAGATGGAGTGAGAAAATTGCTAAGTCTACTGAGCCTCCTGCGTGGGCAATTTTTCTGGAGAGAGGGGGGTATATGGTTCATCCTGTCCCGGCTCCTCTTTCTACTCCTGCTGAGGCTAGAAGCAAAATAAAAGAAGGGGGTAT…
	31	Molinet (N)	27/07/2017	Ø≤1	Paracentrotus lividus	98.51	AAGGGAATAAATGTTTGAAACAGAAATTGGGGTCTCCTCCTCCTGCTGGGTCAAAAAATGTTGTGTTAATTTTACGGTCTGTTAGAAGCATAGTAATCGCTCCTGCTAGTACTGGTAGAGAAAGAAGAAGTAGGAATGCTGTAACAAAAACGGATCAAACAAACAAAGGCAGTCGGTCGAAAGACATTCCCGGCGTTCGCATATTAATAATTGTGGTTATAAAGTTAATTGAGGCTAGGATAGAAGAGGCACCCGCAAGATGGAGTGAGAAAATTGCTAAGTCTACTGAGCCTCCTGCGTGGGCAATTTTTCTGGAGAGAGGGGGGTATATGGTTCATCCTGTCCCGGCTCCTCTTTCTACTCCTGCTGAGGCTAGAAGCAAAATAAAAGAAGGGGGTA…
	32	Molinet (N)	27/07/2017	Ø≤1	Paracentrotus lividus	99.84	NNNNTTTTTTGGNNRNCTGAGCAGGCATGGNTAGGAACTGCAATGAGAGTAATTATCCGAGCCGAACTAGCACAACCAGGGTCTTTATTGAAAGACGACCAAATTTACAAAGTAGTAGTTACTGCACACGCACTAGTAATGATTTTTTTTATGGTAATGCCAATTATGATAGGAGGATTTGGAAACTGACTTATCCCACTAATGATTGGAGCACCAGATATGGCCTTCCCCCGAATGAACAATATGAGATTCTGGTTAATCCCCCCTTCTTTTATTTTGCTTCTAGCCTCAGCAGGAGTAGAAAGAGGAGCCGGGACAGGATGAACCATATACCCCCCTCTCTCCAGAAAAATTGCCCACGCAGGAGGCTCAGTAGACTTAGCAATTTTCTCACTCCAT…
	33	Molinet (N)	27/07/2017	Ø≤1	Paracentrotus lividus	98.69	AAAGGAATAAATGTTTGAAACAGAATTGGGGTCTCCTCCTCCTGCTGGGTCGAAAAATGTTGTGTTAATTTTACGGTCTGTTAGAAGCATAGTAATCGCTCCTGCTAGTACTGGTAGAGAAAGAAGAAGTAGGAATGCTGTAACAAAAACGGACCAAACAAACAAAGGTAGTCGGTCAAAAGACATTCCCGGCGTTCGCATATTAATAATTGTGGTTATAAAGTTAATTGAGGCTAGGATAGAAGAGGCACCCGCAAGATGGAGTGAGAAAATTGCTAAGTCTACTGAGCCTCCTGCGTGGGCAATTTTTCTGGAGAGAGGGGGGTATATGGTTCATCCTGTCCCGGCTCCTCTTTCTACTCCTGCTGAGGCTAGAAGCAAAATAAAAGAAGGGGGGAT…
	34	Molinet (N)	27/07/2017	Ø≤1	Paracentrotus lividus	99.2	AAAGGAATAAATGTTTGAAACAGAAATTGGGGTCTCCTCCTCCTGCTGGGTCGAAAAATGTTGTGTTAATTTTACGGTCTGTTAGAAGCATAGTAATCGCTCCTGCTAGTACTGGTAGAGAAAGAAGAAGTAGGAATGCTGTAACAAAAACGGACCAAACAAACAAAGGTAGTCGGTCAAAAGACATTCCCGGCGTTCGCATATTAATAATTGTGGTTATAAAGTTAATTGAGGCTAGGATAGAAGAGGCACCCGCAAGATGGAGTGAGAAAATTGCTAAGTCTACTGAGCCTCCTGCGTGGGCAATTTTTCTGGAGAGAGGGGGATATATGGTTCATCCTGTCCCGGCTCCTCTTTCTACTCCTGCTGAGGCTAGAAGCAAAATAAAAGAAGGGGGGA…
	35	Molinet (N)	27/07/2017	Ø≤1	Paracentrotus lividus	98.67	AAAGGAATAAATGTTTGAAACAGAAATTGGGTCTCCTCCTCCTGCTGGGTCAAAAAATGTTGTGTTAATTTTACGGTCTGTTAGAAGCATAGTAATCGCTCCTGCTAGTACTGGTAGAGAAAGAAGAAGTAGGAATGCTGTAACAAAAACGGATCAAACAAACAAAGGTAGTCGGTCGAAAGACATTCCCGGCGTTCGCATATTAATAATTGTGGTTATAAAGTTAATTGAGGCTAGGATAGAAGAGGCACCCGCAAGATGGAGTGAGAAAATTGCTAAGTCTACTGAGCCTCCTGCGTGGGCAATTTTTCTGGAGAGAGGGGGGTATATGGTTCATCCTGTCCCGGCTCCTCTTTCTACTCCTGCTGAGGCTAGAAGCAAAATAAAAGAAGGGGGTAT…
	36	Molinet (N)	27/07/2017	Ø≤1	Paracentrotus lividus	98.65	CCCAATATTATTTTGGGTAGCCTGAGCAGGCATGGGTAGGAACTGCAATGAGAGTAATTATCCGAGCCGAACTAGCACAACCAGGGTCTTTATTGAAAGACGACCAAATTTACAAAGTAGTAGTTACTGCACACGCACTAGTAATGATTTTTTTTATGGTAATGCCAATTATGATAGGAGGATTTGGAAACTGACTTATTCCACTAATGATTGGAGCACCAGATATGGCCTTCCCCCGAATGAACAATATGAGATTCTGGTTAATCCCCCCTTCTTTTATTTTGCTTCTAGCCTCAGCAGGAGTAGAAAGAGGAGCCGGGACAGGATGAACCATATACCCCCCTCTCTCCAGAAAAATTGCCCACGCAGGAGGCTCAGTAGACTTAGCAATTTTCTCAC…
	37	Molinet (N)	27/07/2017	Ø≤1	Paracentrotus lividus	98.11	AAAGGAAATAAATGTTTGAAACAGAAATTGGGGTCTCCTCCTCCTGCTGGGTCAAAAAATGTTGTGTTAATTTTACGGTCTGTTAGAAGCATAGTAATCGCTCCTGCTAGTACTGGTAGAGAAAGAAGAAGTAGGAATGCTGTAACAAAAACGGATCAAACAAACAAAGGTAGTCGGTCGAAAGACATTCCCGGCGTTCGCATATTAATAATTGTGGTTATAAAGTTAATTGAGGCTAGGATAGAAGAGGCACCCGCAAGATGGAGTGAGAAAATTGCTAAGTCTACTGAGCCTCCTGCGTGGGCAATTTTTCTGGAGAGAGGGGGGTATATGGTTCATCCTGTCCCGGCTCCTCTTTCTACTCCTGCTGAGGCTAGAAGCAAAATAAAAGAAGGGGGT…
	38	Molinet (N)	27/07/2017	Ø≤1	Paracentrotus lividus	99.12	AAAAAGAATAAATTGTTTGAAACAGGAAATTGGGTCTCCTCCTCCTGCTGGGTCGAAAAATGTTGTGTTAATTTTACGGTCTGTTAGAAGCATAGTAATCGCTCCTGCTAGTACTGGTAGAGAAAGAAGAAGTAGGAATGCTGTAACAAAAACGGATCAAACAAACAAAGGTAGTCGGTCAAAAGACATTCCCGGCGTTCGCATATTAATAATTGTGGTTATAAAGTTAATTGAGGCTAGGATAGAAGAGGCACCCGCAAGATGGAGTGAGAAAATTGCTAAGTCTACTGAGCCTCCTGCGTGGGCAATTTTTCTGGAGAGAGGGGGGTATATGGTTCATCCTGTCCCGGCTCCTCTTTCTACTCCTGCTGAGGCTAGAAGCAAAATAAAAGAAGGGGG…
	39	Molinet (N)	27/07/2017	Ø≤1	Paracentrotus lividus	98.38	AAAAGAATAAATAGTTGGAAACAGGAAATTAGGGTCTCCTCCTCCTGCTGGGTCAAAAATGTTGTGTTAATTTTACGGTCTGTTAGAAGCATAGTAATCGCTCCTGCTAGTACTGGTAGAGAAAGAAGAAGTAGGAATGCTGTAACAAAAACGGATCAAACAAACAAAGGTAGTCGGTCGAAAGACATTCCCGGCGTTCGCATATTAATAATTGTGGTTATAAAGTTAATTGAGGCTAGGATAGAAGAGGCACCCGCAAGATGGAGTGAGAAAATTGCTAAGTCTACTGAGCCTCCTGCGTGGGCAATTTTTCTGGAGAGAGGGGGGTATATGGTTCATCCTGTCCCGGCTCCTCTTTCTACTCCTGCTGAGGCTAGAAGCAAAATAAAAGAAGGGGGT…
	40	Molinet (N)	27/07/2017	Ø≤1	Paracentrotus lividus	98.97	AAAGGAATAAATTGTTGGAAACAGGAAATTAGGGTCTCCTCCTCCTGCTGGGTCGAAAAATGTTGTGTTAATTTTACGGTCTGTTAGAAGCATAGTAATCGCTCCTGCTAGTACTGGTAGAGAAAGAAGAAGTAGGAATGCTGTAACAAAAACGGACCAAACAAACAAAGGTAGTCGGTCAAAAGACATTCCCGGCGTTCGCATATTAATAATTGTGGTTATAAAGTTAATTGAGGCTAGGATAGAAGAGGCACCCGCAAGATGGAGTGAGAAAATTGCTAAGTCTACTGAGCCTCCTGCGTGGGCAATTTTTCTGGAGAGAGGGGGGTATATGGTTCATCCTGTCCCGGCTCCTCTTTCTACTCCTGCTGAGGCTAGAAGCAAAATAAAAGAAGGGGG…
	41	Molinet (N)	27/07/2017	Ø≤1	Paracentrotus lividus	99.69	CAAAGGAATAAAATAGTTGGTTACAAGGAAATTAGGGTCTCCTCCTCCCTGCTGGGTCGAAAAATGTTGTGTTAATTTTACGGTCTGTTAGAAGCATAGTAATCGCTCCTGCTAGTACTGGTAGAGAAAGAAGAAGTAGGAATGCTGTAACAAAAACGGATCAAACAAACAAAGGTAGTCGGTCAAAAGACATTCCCGGCGTTCGCATATTAATAATTGTGGTTATAAAGTTAATTGAGGCTAGGATAGAAGAGGCACCCGCAAGATGGAGTGAGAAAATTGCTAAGTCTACTGAGCCTCCTGCGTGGGCAATTTTTCTGGAGAGAGGGGGGTATATGGTCCATCCTGTCCCGGCTCCTCTTTCTACTCCTGCTGAGGCTAGAAGCAAAATAAAAGAAG…
	44	Falaguer	27/07/2017	Ø≤1	Paracentrotus lividus	99.54	AAAAAAAAGTCAATTTGGTTGATTACGTCGATCAGGATCTCCTCCTCCTGCTGGGTCGAAAATGTTGTGTTAATTTTACGGTCTGTTAGAAGCATAGTAATCGCTCCTGCTAGTACTGGTAGAGAAAGAAGAAGTAGGAATGCTGTAACAAAAACGGACCAAACAAACAAAGGTAGTCGGTCAAAAGACATTCCCGGCGTTCGCATATTAATAATTGTGGTTATAAAGTTAATTGAGGCTAGGATAGAAGAGGCACCCGCAAGATGGAGTGAGAAAATTGCTAAGTCTACTGAGCCTCCTGCGTGGGCAATTTTTCTGGAGAGAGGGGGGTATATGGTTCATCCTGTCCCGGCTCCTCTTTCTACTCCTGCTGAGGCTAGAAGCAAAATAAAAGAAGGG…
	45	Falaguer	27/07/2017	Ø≤1	Paracentrotus lividus	97.82	AAAAATAGTAAATGTTGGATACATGAGATTAGGGGTCTCCTCCTCCTGCTGGGTCAAAAAATGTTGTGTTAATTTTACGGTCTGTTAGAAGCATAGTAATCGCTCCTGCTAGTACTGGTAGAGAAAGAAGAAGTAGGAATGCTGTAACAAAAACGGATCAAACAAACAAAGGTAGTCGGTCGAAAGACATTCCCGGCGTTCGCATATTAATAATTGTGGTTATAAAGTTAATTGAGGCTAGGATAGAAGAGGCACCCGCAAGATGGAGTGAGAAAATTGCTAAGTCTACTGAGCCTCCTGCGTGGGCAATTTTTCTGGAGAGAGGGGGGTATATGGTTCATCCTGTCCCGGCTCCTCTTTCTACTCCTGCTGAGGCTAGAAGCAAAATAAAAGAAGGGG…
	46	Falaguer	27/07/2017	Ø≤1	Paracentrotus lividus	99.26	AAAGGAATAAATGTTTGAAACAGAAATTGGGGTCTCCTCCTCCTGCTGGGTCGAAAAATGTTGTGTTAATTTTACGGTCTGTTAGAAGCATAGTAATCGCTCCTGCTAGTACTGGTAGAGAAAGAAGAAGTAGGAATGCTGTAACAAAAACGGATCAAACAAACAAAGGTAGTCGGTCAAAAGACATTCCCGGCGTTCGCATATTAATAATTGTGGTTATAAAGTTAATTGAGGCTAGGATAGAAGAGGCACCCGCAAGATGGAGTGAGAAAATTGCTAAGTCTACTGAGCCTCCTGCGTGGGCAATTTTTCTGGAGAGAGGGGGGTATATGGTTCATCCTGTCCCGGCTCCTCTTTCTACTCCTGCTGAGGCTAGAAGCAAAATAAAAGAAGGGGGGA…
	47	Falaguer	27/07/2017	Ø≤1	Paracentrotus lividus	99.24	AAAGGAATAAATGGTTTGAAACAGAAATTGGGGTCTCCTCCTCCTGCTGGGTCGAAAAATGTTGTGTTAATTTTACGGTCTGTTAGAAGCATAGTAATCGCTCCTGCTAGTACTGGTAGAGAAAGAAGAAGTAGGAATGCTGTAACAAAAACGGATCAAACAAACAAAGGTAGTCGGTCAAAAGACATTCCCGGCGTTCGCATATTAATAATTGTGGTTATAAAGTTAATTGAGGCTAGGATAGAAGAGGCACCCGCAAGATGGAGTGAGAAAATTGCTAAGTCTACTGAGCCTCCTGCGTGGGCAATTTTTCTGGAGAGAGGGGGGTATATGGTCCATCCTGTCCCGGCTCCTCTTTCTACTCCTGCTGAGGCTAGAAGCAAAATAAAAGAAGGGGGG…
	58	Falaguer	28/07/2017	Ø≤1	Paracentrotus lividus	97.62	CCCAATTTTATGTTGGGTGCCTGAGCAGGCATGGGTAGGAACTGCAATGAGAGTAATTATCCGAGCCGAACTAGCACAACCAGGGTCTTTATTGAAAGATGACCAAATTTACAAAGTAGTAGTTACTGCACACGCACTAGTAATGATTTTTTTTATGGTAATGCCAATTATGATAGGAGGATTTGGAAACTGACTTATCCCACTAATGATTGGAGCACCAGATATGGCCTTTCCCCGAATGAACAATATGAGATTCTGGTTAATACCCCCTTCTTTTATTTTGCTTCTAGCCTCAGCAGGAGTAGAAAGAGGAGCCGGGACAGGATGAACCATATACCCCCCTCTCTCCAGAAAAATTGCCCACGCAGGAGGCTCAGTAGACTTAGCAATTTTCTCACT…
	59	Falaguer	28/07/2017	Ø≤1	Paracentrotus lividus	99.23	CCAATTTTATTGTTGTATGCCTGAGCAGGCATGGGTAGGAACTGCAATGAGAGTAATTATCCGAGCCGAACTAGCACAACCGGGGTCTTTATTGAAAGACGACCAAATTTACAAAGTAGTAGTTACTGCACACGCACTAGTAATGATTTTTTTTATGGTAATGCCAATTATGATAGGAGGATTTGGAAACTGACTTATCCCACTAATGATTGGAGCACCAGATATGGCCTTCCCACGAATGAACAATATGAGATTCTGGCTAATCCCCCCTTCTTTTATTTTGCTTCTAGCCTCAGCAGGAGTAGAAAGAGGAGCCGGGACAGGATGGACCATATACCCCCCTCTCTCCAGAAAAATTGCCCACGCAGGAGGCTCAGTAGACTTAGCAATTTTCTCACT…
	60	Falaguer	28/07/2017	Ø≤1	Paracentrotus lividus	99.69	CCCATTGCACGGGTAGTCTGACCTGAAGCAGGCATGGGTAGGAACTGCAATGAGAGTAATTATCCGAGCCGAACTAGCACAACCGGGGTCTTTATTGAAAGACGACCAAATTTACAAAGTAGTAGTTACTGCACACGCACTAGTAATGATTTTTTTTATGGTAATGCCAATTATGATAGGAGGATTTGGAAACTGACTTATCCCACTAATGATTGGAGCACCAGATATGGCCTTCCCACGAATGAACAATATGAGATTCTGGCTAATCCCCCCTTCTTTTATTTTGCTTCTAGCCTCAGCAGGAGTAGAAAGAGGAGCCGGGACAGGATGGACCATATACCCCCCTCTCTCCAGAAAAATTGCCCACGCAGGAGGCTCAGTAGACTTAGCAATTTTCTC…
	65	Falaguer	13/07/2017	1<Ø<5	Paracentrotus lividus	97.93	CCCAATTTTATTTATGGGAAGCCTGAAGCAGGCATGGGTAGGAACTGCAATGAGAGTAATTATCCGAGCCGAACTAGCACAACCAGGGTCTTTATTGAAAGACGACCAAATTTACAAAGTAGTAGTTACTGCACACGCACTAGTAATGATTTTTTTTATGGTAATGCCAATTATGATAGGAGGATTTGGAAACTGACTTATCCCACTAATGATTGGAGCACCAGATATGGCCTTCCCCCGAATGAACAATATGAGATTCTGGTTAATCCCCCCTTCTTTTATTTTGCTTCTAGCCTCAGCAGGAGTAGAAAGAGGAGCCGGGACAGGATGAACCATATACCCCCCTCTTTCCAGAAAAATTGCCCACGCAGGAGGCTCAGTAGACTTAGCAATTTTCTC…
	66	Falaguer	13/07/2017	1<Ø<5	Paracentrotus lividus	98.07	CCCAATTTAATTTTGGGTTGCCTGAGCAGGCATGGGTAGGAACTGCAATGAGAGTAATTATCCGAGCCGAACTAGCACAACCAGGGTCTTTATTGAAAGATGACCAAATTTACAAAGTAGTAGTTACTGCACACGCACTAGTAATGATTTTTTTTATGGTAATGCCAATTATGATAGGAGGATTTGGAAACTGACTTATCCCACTAATGATTGGAGCACCAGATATGGCCTTCCCCCGAATGAACAATATGAGATTCTGGTTAATACCCCCTTCTTTTATTTTGCTTCTAGCCTCAGCAGGAGTAGAAAGAGGAGCCGGGACAGGATGAACCATATACCCCCCTCTCTCCAGAAAAATTGCCCACGCAGGAGGCTCAGTAGACTTAGCAATTTTCTCAC…
	67	Falaguer	14/07/2017	1<Ø<5	Paracentrotus lividus	99.39	CCCAATTTAATTTTGGGTAGCCTGAAGCAGGCATGGGTAGGAACTGCAATGAGAGTAATTATCCGAGCCGAACTAGCACAACCGGGGTCTTTATTGAAAGACGACCAAATTTACAAAGTAGTAGTTACTGCACACGCACTAGTAATGATTTTTTTTATGGTAATGCCAATTATGATAGGAGGATTTGGAAACTGACTTATCCCACTAATGATTGGAGCACCAGATATGGCCTTCCCACGAATGAACAATATGAGATTCTGGCTAATCCCCCCTTCTTTTATTTTGCTTCTAGCCTCAGCAGGAGTAGAAAGAGGAGCCGGGACAGGATGGACCATATACCCCCCTCTCTCCAGAAAAATTGCCCACGCAGGAGGCTCAGTAGACTTAGCAATTTTCTCA…
	74	Falaguer	24/07/2017	1<Ø<5	Paracentrotus lividus	98.65	CCCATTTTAATTTTGGGTAGCCTGAGCAGGCATGGGTAGGAACTGCAATGAGAGTAATTATCCGAGCCGAACTAGCACAACCGGGGTCTTTATTGAAAGACGACCAAATTTACAAAGTAGTAGTTACTGCACACGCACTAGTAATGATTTTCTTTATGGTAATGCCAATTATGATAGGAGGATTTGGAAACTGACTTATCCCACTAATGATTGGAGCACCAGATATGGCCTTCCCCCGAATGAACAATATGAGATTCTGGTTAATCCCCCCTTCTTTTATTTTGCTTCTAGCCTCAGCAGGAGTAGAAAGAGGAGCCGGGACAGGATGAACCATATACCCCCCTCTCTCCAGAAAAATTGCCCACGCAGGAGGCTCAGTAGACTTAGCAATTTTCTCAC…
	75	Molinet (N)	27/07/2017	1<Ø<5	Paracentrotus lividus	98.66	CCCAATATAATTGTTTGGTAGCCTGAAGCAGGCATGGGTAGGAACTGCAATGAGAGTAATTATCCGAGCCGAACTAGCACAACCAGGGTCTTTATTGAAAGACGACCAAATTTACAAAGTAGTAGTTACTGCACACGCACTAGTAATGATTTTTTTTATGGTAATGCCAATTATGATAGGAGGATTTGGAAACTGACTTATCCCACTAATGATTGGAGCACCAGATATGGCCTTCCCCCGAATGAACAATATGAGATTCTGGTTAATCCCCCCTTCTTTTATTTTGCTTCTAGCCTCAGCAGGAGTAGAAAGAGGAGCCGGGACAGGATGAACCATATACCCCCCTCTCTCCAGAAAAATTGCCCACGCAGGAGGCTCAGTAGACTTAGCAATTTTCTC…
	76	Molinet (N)	27/07/2017	1<Ø<5	Paracentrotus lividus	100	CCCAATTTTATTAATGGGTAGGCCTGAGCAGGCATGGTAGGAACTGCAATGAGAGTAATTATCCGAGCCGAACTAGCACAACCGGGGTCTTTATTGAAAGACGACCAAATTTACAAAGTAGTAGTTACTGCACACGCACTAGTAATGATTTTTTTTATGGTAATGCCAATTATGATAGGAGGATTTGGAAACTGACTTATCCCACTAATGATTGGAGCACCAGATATGGCCTTCCCACGAATGAACAATATGAGATTCTGGCTAATCCCCCCTTCTTTTATTTTGCTTCTAGCCTCAGCAGGAGTAGAAAGAGGAGCCGGGACAGGATGGACCATATACCCCCCTCTCTCCAGAAAAATTGCCCACGCAGGAGGCTCAGTAGACTTAGCAATTTTCTCA…
	77	Falaguer	27/07/2017	1<Ø<5	Paracentrotus lividus	98.81	CCCAATTTTAATTTTGGGTGGCCTGAGCAGGCATGGGTAGGAACTGCAATGAGAGTAATTATCCGAGCCGAACTAGCACAACCAGGGTCTTTATTGAAAGACGACCAAATTTACAAAGTAGTAGTTACTGCACACGCACTAGTAATGATTTTTTTTATGGTAATGCCAATTATGATAGGAGGATTTGGAAACTGACTTATTCCACTAATGATTGGAGCACCAGATATGGCCTTCCCCCGAATGAACAATATGAGATTCTGGTTAATCCCCCCTTCTTTTATTTTGCTTCTAGCCTCAGCAGGAGTAGAAAGAGGAGCCGGGACAGGATGAACCATATACCCCCCTCTCTCCAGAAAAATTGCCCACGCAGGAGGCTCAGTAGACTTAGCAATTTTCTCA…
	476	Falaguer	2017-07-24	1<Ø<5	Paracentrotus lividus	98.95	CCCAATTTTATGTTGGTAAGCCTGAGCAGGCATGGGTAGGAACTGCAATGAGAGTAATTATCCGAGCCGAACTAGCACAACCAGGGTCTTTATTGAAAGACGACCAAATTTACAAAGTAGTAGTTACTGCACACGCACTAGTAATGATTTTTTTTATGGTAATGCCAATTATGATAGGAGGATTTGGAAACTGACTTATCCCACTAATGATTGGAGCACCAGATATGGCCTTCCCCCGAATGAACAATATGAGATTCTGGTTAATCCCCCCTTCTTTTATTTTGCTTCTAGCCTCAGCAGGAGTAGAAAGAGGAGCCGGGACAGGATGAACCATATACCCCCCTCTCTCCAGAAAAATTGCCCACGCAGGAGGCTCAGTAGACTTAGCAATTTTCTCAC…
	477	Falaguer	2017-07-24	1<Ø<5	Paracentrotus lividus	98.96	CCCAATTTTAATTTTTGGGTGCCTGAGCAGGCATGGTAGGAACTGCAATGAGAGTAATTATCCGAGCCGAACTAGCACAACCAGGGTCTTTATTGAAAGACGACCAAATTTACAAAGTAGTAGTTACTGCACACGCACTAGTAATGATTTTTTTTATGGTAATGCCAATTATGATAGGAGGATTTGGAAACTGACTTATCCCACTAATGATTGGAGCACCAGATATGGCCTTCCCCCGAATGAACAATATGAGATTCTGGTTAATCCCCCCTTCTTTTATTTTGCTTCTAGCCTCAGCAGGAGTAGAAAGAGGAGCCGGGACAGGATGAACCATATACCCCCCTCTCTCCAGAAAAATTGCCCACGCAGGAGGCTCAGTAGACTTAGCAATTTTCTCGC…
	478	Falaguer	2017-07-24	1<Ø<5	Paracentrotus lividus	97.62	CCCAATTTTATGTTGGGTGCCTGAGCAGGCATGGGTAGGAACTGCAATGAGAGTAATTATCCGAGCCGAACTAGCACAACCAGGGTCTTTATTGAAAGATGACCAAATTTACAAAGTAGTAGTTACTGCACACGCACTAGTAATGATTTTTTTTATGGTAATGCCAATTATGATAGGAGGATTTGGAAACTGACTTATCCCACTAATGATTGGAGCACCAGATATGGCCTTTCCCCGAATGAACAATATGAGATTCTGGTTAATACCCCCTTCTTTTATTTTGCTTCTAGCCTCAGCAGGAGTAGAAAGAGGAGCCGGGACAGGATGAACCATATACCCCCCTCTCTCCAGAAAAATTGCCCACGCAGGAGGCTCAGTAGACTTAGCAATTTTCTCACT…
