# Supplementary material for: Unravelling Hidden Trophic Interactions Among Sea Urchin Juveniles and Macroinvertebrates by DNA Amplification
Source: Mol Ecol. 2025 Nov 13;34(24):e70163. doi: 10.1111/mec.70163 (PMC12717973; doi:10.1111/mec.70163)
Supplement: Supplementary file 2 — Table S1–S6: mec70163‐sup‐0004‐TableS1–S6.zip. [file MEC-34-e70163-s001.zip › mec70163-sup-0002-TableS1-S6/TableS5.xlsx]

## Sheet: Bands dilution test
Table S5. Detection of bands in the sensitivity test for each primer pair for P. lividus and A. lixula.
Unravelling hidden trophic interactions among sea urchin juveniles and microinvertebrates by DNA amplification
Alberto Sutera, Chiara Bonaviri, Francesco Di Trapani, Francesca La Bella, Vesna Macic, Olivera Marković, Bernat Hereu, Roberto De Michele
	NC= negative control
	Pliv-COI-B	Peak Rf	Peak value	Raw volume			Alix-COI-B	Peak Rf	Peak value	Raw volume
	1 ng	0.731	239	1987			10 ng	0.603	152	207
	100 pg	0.731	237	1886			1 ng	0.603	179	238
	10 pg	0.683	207	1302			100 pg	0.633	96	63
	1 pg	0.5	70	83			10 pg	0.677	84	60
	100 fg						1 pg
	10 fg						NC
	NC
	Pliv-COI-C	Peak Rf	Peak value	Raw volume			Alix-COI-C	Peak Rf	Peak value	Raw volume
	1 ng	0.792	218	1884			10 ng	0.762	175	995
	100 pg	0.746	167	1223			1 ng	0.754	183	1051
	10 pg	0.7	105	594			100 pg	0.659	134	651
	1 pg						10 pg	0.358	72	152
	100 fg						1 pg
	10 fg						NC
	NC
							Alix-16S-A	Peak Rf	Peak value	Raw volume
	Pliv-CYTb-A	Peak Rf	Peak value	Raw volume			10 ng	0.636	245	1949
	1 ng	0.725	232	2170			1 ng	0.716	176	1167
	100 pg	0.719	199	1744			100 pg	0.752	121	614
	10 pg	0.687	146	809			10 pg	0.679	79	137
	1 pg						1 pg
	100 fg						NC
	10 fg
	NC
	Pliv-CYTb-C	Peak Rf	Peak value	Raw volume
	1 ng	0.649	237	2534
	100 pg	0.732	136	1198
	10 pg	0.755	72	234
	1 pg
	100 fg
	10 fg
	NC
	Pliv-16S	Peak Rf	Peak value	Raw volume
	1 ng	0.64	246	1927
	100 pg	0.671	238	1808
	10 pg	0.653	196	1137
	1 pg	0.473	107	57
	100 fg
	10 fg
	NC
